# Supplementary material for: Mechanosensor-mediated Hsp70 phosphorylation orchestrates the landscape of the heat shock response
Source: Nat Commun. 2025 Dec 13;17:507. doi: 10.1038/s41467-025-67204-7 (PMC12804701; doi:10.1038/s41467-025-67204-7)
Supplement: Supplementary file 3 — Supplementary Data 1 [file 41467_2025_67204_MOESM3_ESM.xlsx]

## Sheet: Sheet1
Supplementary Table 1. Yeast Strains Used in This Study
Strain	Genotype	Figures	Reference
yAT143	MATa (MH272) ssa1∆::trp1 ssa2::HisG ssa3::HisG ssa4::HisG (ssa1-4) [YCPlac33 SSA1]	Fig.1c,d,f Fig. 2c Fig. 4c Fig.7a,d	37
YAT525	MATa EG123 ura3-52 leu2-3,112 trp1-1 his4 can1r	Fig.2b,e	Dr. David Levin lab
YAT526	MATa EG123 hsc77∆ (wsc1)::LEU2	Fig.2b	Dr. David Levin lab
YAT527	MATa EG123 mid2∆ ::URA3	Fig.2b	Dr. David Levin lab
YAT529	MATa EG123 bck1∆ ::URA3	Fig.2e	Dr. David Levin lab
YAT531	MATa EG123 mkk1∆ ::LEU2 mkk2∆ ::URA3	Fig.2e	Dr. David Levin lab
YAT532	MATa EG123 mpk1∆ :: TRP1	Fig.2e	Dr. David Levin lab
yAT143	MATa (MH272) ssa1∆::trp1 ssa2::HisG ssa3::HisG ssa4::HisG (ssa1-4) [YCPlac33 SSA1]::HSP12-GFP-HIS3MX	Fig.4f	This study
yAT143	MATa (MH272) ssa1∆::trp1 ssa2::HisG ssa3::HisGssa4::HisG (ssa1-4) [YCPlac33 SSA1]::MKK1-3HA-HIS3MX	Fig.7e	This study
yAT143	MATa (MH272) ssa1∆::trp1 ssa2::HisG ssa3::HisGssa4::HisG (ssa1-4) [YCPlac33 SSA1]::MKK2-3HA-HIS3MX	Fig.7f	This study
yAT574	MATa (MH272) ssa1∆::trp1 ssa2::HisG ssa3::HisG ssa4::HisG (ssa1-4) [YCPlac33 SSA1]	Fig.2d	This study
