# Supplementary material for: Mechanosensor-mediated Hsp70 phosphorylation orchestrates the landscape of the heat shock response
Source: Nat Commun. 2025 Dec 13;17:507. doi: 10.1038/s41467-025-67204-7 (PMC12804701; doi:10.1038/s41467-025-67204-7)
Supplement: Supplementary file 4 — Supplementary Data 2 [file 41467_2025_67204_MOESM4_ESM.xlsx]

## Sheet: Sheet1
Supplementary Table 2. Plasmids Used in This Study
Plasmid	Description	Figures	Reference/Source
pAT673	FLAG-SSA1_P210	Fig.1c,d,f Fig. 2c Fig. 4c Fig.7a,d	Genescript
pAT926	FLAG-T492A_P210	Fig.1c,d,f Fig. 2c Fig. 4c Fig.7a,d	Genescript
pAT779	FLAG-SSA2	Fig.1e	Vector Builder
pAT780	FLAG-SSA3	Fig.1e	Vector Builder
pAT781	FLAG-SSA4	Fig.1e	Vector Builder
pAT704	HSE-luciferase	Fig. 4b	11
pAT770	pGALl[PKCl::HA]	Fig.2f	41
pAT842	SKB4514, ADHI-OsTIR1-9Myc	Fig.2d	44
pAT843	SKB4510, IAA17-KanMX	Fig.2d	44
pAT1102	pRS413-TEF-50-100HGF	Fig. 4c	11
pAT1182	pRP1657 Edc3-mCherry; Pab1-GFP (URA)	Fig. 6b,c	23
pAT1181	PRM5-LacZ	Fig.7b	17
pAT1182	FKS2-LacZ	Fig.7c	17
pAT1086	pFA6a-3HA-HIS3MX	Fig.7e,f	Dr. Richard Chi lab
pAT1086	pFA6a-GFP-HIS3MX	Fig.4g,f	Dr. Richard Chi lab
pAT1243	pYCP-HIS3-GPD-3HA BCK1 (1-738)	Fig.7g,h	Vector Builder
pAT1244	pYCP-HIS3-GPD-3HA BCK1 (739-148)	Fig.7g,i	Vector Builder
pAT1189	pCA503 HIS3 SSE1	Fig.4e	12
pAT1191	pJK010 HIS3 SSE1-NLS	Fig.4e	12
pAT 1310	pYEP-LEU2-GPD>FLAG/{FLAG-Ssa1}	Fig. S1,2	Genescript
pAT 1311	pYEP-LEU2-GPD>FLAG/{FLAG-Ssa1-T492A}	Fig. S1,2	Genescript
pAT1185	pBG1805 GAL1-BCK1-HA (URA3)	Fig. 7g	Horizon Discovery
