# Supplementary material for: Mechanosensor-mediated Hsp70 phosphorylation orchestrates the landscape of the heat shock response
Source: Nat Commun. 2025 Dec 13;17:507. doi: 10.1038/s41467-025-67204-7 (PMC12804701; doi:10.1038/s41467-025-67204-7)
Supplement: Supplementary file 5 — Supplementary Data 3 [file 41467_2025_67204_MOESM5_ESM.xlsx]

## Sheet: Sheet1
Supplementary Table 3 MS interactors
Gene Name	Accession	Log2(WT/T492A)	-log(p-value)
INP52	P50942	1.31	4.38394
VMA2	P16140	-0.68	2.5498
GCS1	P35197	-3.56	3.42311
AKL1	P38080	0.98	3.33666
RNQ1	P25367	0.76	3.32308
YDJ1	P25491	-2.52	3.31641
SGT2	Q12118	-1.63	3.12723
PRB1	P09232	-0.92	3.09288
RPP1B	P10622	-1.08	2.74008
OSH2	Q12451	5.35	2.70807
SSZ1	P38788	-2.2	2.67122
TUP1	P16649	-1	2.61122
VMA2	P16140	-0.68	2.5498
DEF1	P35732	-0.41	2.50917
RPD3	P32561	0.519129	2.4972
GGC1	P38988	1.7189	2.49303
END3	P39013	1.10407	2.46831
SSB2	P40150	-0.74929	2.45649
YPR010C-A	A5Z2X5	-3.15397	2.44074
GVP36	P40531	-1.94649	2.42335
CHC1	P22137	4.03486	2.32043
MTC1	P47018	-3.64542	2.31548
YER079W	P40052	2.11548	2.30837
LHS1	P36016	5.25609	2.29554
RPS12	P48589	-1.38771	2.23703
NBA1	Q08229	-0.880418	2.23048
MIG1	P27705	0.877257	2.22364
HSP26	P15992	-1.65901	2.21098
KIN2	P13186	2.58328	2.19245
PEA2	P40091	-0.627167	2.17443
SSE1	P32589	0.774019	2.15313
LEU2	P04173	-2.15367	2.13283
RPL4A	P10664	1.1375	2.11586
LST8	P41318	-0.940887	2.10964
CCT2	P39076	0.534042	2.10279
PSR1	Q07800	1.78014	2.09946
HIS4	P00815	-2.31847	2.09532
HSP10	P38910	-1.09742	2.0833
SSC1	P0CS90	-0.918519	2.08297
NAP1	P25293	-0.918519	2.07202
LDB19	Q12502	2.4139	2.05855
ILV6	P25605	-0.657475	2.05827
CDC39	P25655	0.845753	2.05503
PUP2	P32379	-2.95827	2.00444
PET10	P36139	1.88551	1.97708
SSE2	P32590	1.23616	1.97455
SDS24	P38314	0.899431	1.92974
PGI1	P12709	-1.00541	1.92225
DED1	P06634	2.84734	1.91725
CYC8	P14922	1.11407	1.91171
KAR2	P16474	-0.74929	1.89299
IGO1	P53897	0.973033	1.86257
RPS10B	P46784	-1.67883	1.85372
MNP1	P53163	-2.11548	1.84615
TPS3	P38426	2.29783	1.84516
RPL8B	P29453	2.90199	1.84477
SIS2	P36024	2.18763	1.84097
WHI3	P34761	-1.71486	1.83754
RVB2	Q12464	-1.38771	1.82634
SEC31	P38968	-0.998918	1.81491
NSP1	P14907	-1.67089	1.81423
NUP100	Q02629	1.54674	1.8026
HSP82	P02829	-2.36565	1.79827
ACS2	P52910	1.44227	1.79392
SVL3	Q03088	1.53916	1.78541
RVS167	P39743	3.00162	1.78014
CYC1	P00044	-0.87094	1.76619
PAN1	P32521	0.874098	1.76373
RPS18A	P0CX55	2.52526	1.76087
TY1B-JR2	P47100	3.85837	1.75216
HHF1	P02309	3.72076	1.75208
TIF34	P40217	-2.18763	1.75089
REX2	P54964	2.58328	1.74524
RPL10	P41805	1.1848	1.73976
SCW4	P53334	-2.78767	1.73177
RPT3	P33298	-1.34473	1.72493
CIR2	Q08822	-0.72774	1.72469
FES1	P38260	6.19129	1.7141
HYP2	P23301	-0.23423	1.70744
FET5	P43561	0.805088	1.68159
SRV2	P17555	2.16332	1.6763
RVB1	Q03940	-0.758551	1.66722
PAA1	Q12447	-3.16993	1.6653
SDH1	Q00711	-0.336219	1.66433
TSL1	P38427	1.54295	1.66055
DPM1	P14020	2.10132	1.65889
RPL3	P14126	2.00903	1.64836
EXG1	P23776	-0.947298	1.63638
MSN2	P33748	-0.733889	1.63225
RPP2A	P05319	-0.736966	1.61559
TSA1	P34760	-3.57328	1.61491
TIF4631	P39935	0.998918	1.5969
URA2	P07259	1.77601	1.57917
CDC33	P07260	-0.947298	1.56856
SIN3	P22579	0.944091	1.5633
YBR139W	P38109	-1.06762	1.562
STI1	P15705	-2.53673	1.56007
RPS5	P26783	2.9159	1.55635
RPS11B	P0CX48	1.03804	1.55397
HSP60	P19882	-0.459743	1.54456
RPS20	P38701	-1.04459	1.54427
ENT1	Q12518	2.61293	1.52698
EDC3	P39998	5.76965	1.51293
OM45	P16547	-2.74889	1.50268
TOS1	P38288	-1.33762	1.49672
SAM1	P10659	0.924899	1.49373
THI20	Q08224	0.811324	1.49181
ATP2	P00830	-0.842614	1.49162
RPL7A	P05737	2.67974	1.48077
RPN13	O13563	-0.507219	1.47682
MLC1	P53141	-1.44594	1.47218
GGA1	Q06336	3.45629	1.45052
DMA1	P38823	0.557962	1.4307
ATP16	Q12165	-2.11548	1.43005
BIO2	P32451	1.07422	1.42747
YGP1	P38616	-1.35185	1.42488
COX13	P32799	-0.202308	1.42175
STB1	P42845	0.138605	1.42099
GPG1	P53130	-1.79256	1.41703
TUB1	P09733	0.167541	1.41508
YHM2	Q04013	2.32886	1.41
RPS22B	Q3E7Y3	3.0915	1.40496
RPL13B	P40212	-0.752375	1.38031
SSB1	P11484	-0.51615	1.37146
YMR124W	P39523	-0.566951	1.36196
MSS4	P38994	0.657475	1.36165
SRP1	Q02821	1.64719	1.35022
NET1	P47035	-0.436099	1.33899
DCP1	Q12517	0.79886	1.32164
RPP0	P05317	2.27229	1.31743
RPS27B	P38711	-0.669638	1.31238
ACT1	P60010	2.5025	1.30533
ATP4	P05626	0.621122	1.29674
IVY1	Q04934	-0.758551	1.2809
PUF4	P25339	0.498297	1.27192
SEC16	P48415	0.575951	1.26138
PTC3	P34221	-1.83439	1.26086
RDL1	Q12305	-0.953718	1.25808
RAS2	P01120	0.801973	1.25165
FMP52	P40008	-3.05352	1.25047
RPS21A	P0C0V8	-0.590976	1.24617
DBP3	P20447	1.26385	1.24605
MDJ1	P35191	0.733889	1.24029
GRX2	P17695	0.639274	1.2379
BMH1	P29311	-0.777118	1.23615
KIC1	P38692	-0.678775	1.22935
PAB1	P04147	0.211009	1.22807
CBK1	P53894	1.02496	1.20183
RPC40	P07703	-0.593985	1.19794
RPL6B	P05739	1.84708	1.19196
DLD1	P32891	-2.25712	1.19186
CDC10	P25342	-0.39192	1.18036
SEH1	P53011	0.72774	1.17948
RIM15	P43565	0.690979	1.17604
KRE6	P32486	1.1577	1.17265
RPS14B	P39516	-0.312842	1.15869
SIS1	P25294	-0.752375	1.1503
FAA1	P30624	2.1345	1.1477
YMR099C	Q03161	1.00541	1.13361
CTT1	P06115	-1.92454	1.13256
SSA2	P10592	-0.0317406	1.12246
PRS5	Q12265	-1.15433	1.12184
FBA1	P14540	-2.03634	1.10627
FAS2	P19097	2.53098	1.09695
UFD1	P53044	-0.406625	1.09397
SKO1	Q02100	-0.621122	1.09203
BUD6	P41697	1.39132	1.07707
YNL208W	P40159	-0.603019	1.06458
NOP1	P15646	1.38771	1.06375
RPN2	P32565	1.60039	1.06291
SIC1	P38634	0.468625	1.05696
KRE9	P39005	-0.801973	1.05381
CDC48	P25694	-0.79886	1.04652
RPA34	P47006	3.02368	1.03694
PRE6	P40303	2.37096	1.0318
ATP15	P21306	-2.05934	1.0036
RPP1A	P05318	-0.216811	1.00313
RPS21B	Q3E754	-0.459743	0.995985
MIC60	P36112	0.540015	0.995598
AHP1	P38013	-1.90712	0.992235
RPN11	P43588	-1.61591	0.984665
VMA7	P39111	-1.2121	0.975415
LAS17	Q12446	-0.135713	0.974231
TDH1	P00360	0.889915	0.972445
VMA6	P32366	-0.697091	0.968968
SRO9	P25567	1.45329	0.962679
ILV5	P06168	-3.41899	0.959328
CDC19	P00549	-0.3978	0.946927
PET9	P18239	-0.292421	0.919484
SUM1	P46676	0.537028	0.906306
RKR1	Q04781	-0.51615	0.900848
YHB1	P39676	-1.01192	0.896141
NSR1	P27476	-0.380171	0.88927
RPS0A	P32905	1.24998	0.886959
VMA1	P17255	0.225519	0.872461
BBC1	P47068	0.995674	0.871024
OLA1	P38219	2.01356	0.869469
PEP4	P07267	-0.578954	0.864695
YJL133C-A	Q3E7A3	-0.266209	0.861392
LYS20	P48570	1.75957	0.8508
GPM1	P00950	-1.04459	0.839329
RHO1	P06780	0.383107	0.821942
SUP45	P12385	0.724668	0.819553
TKL2	P33315	-1.17801	0.812925
NUP2	P32499	-0.266209	0.811904
YDR239C	Q03780	-2.29269	0.807339
RTN1	Q04947	0.531057	0.80452
PGK1	P00560	-2.29783	0.790781
SFL1	P20134	0.277853	0.783822
SRY1	P36007	-1.16108	0.782357
NGR1	P32831	0.902607	0.777048
ILV2	P07342	-0.298253	0.776136
EIS1	Q05050	-0.709331	0.772729
ATP7	P30902	-0.141497	0.770104
EFB1	P32471	-1.6276	0.769661
TPI1	P00942	-0.893085	0.769429
SEC13	Q04491	-0.79886	0.76527
DIG1	Q03063	-2.62491	0.762289
SPC19	Q03954	-0.465664	0.761756
RFS1	P38234	-0.344996	0.759577
ENO2	P00925	-2.69836	0.756485
TOM22	P49334	-0.758551	0.752091
TCB3	Q03640	0.34207	0.748402
SCJ1	P25303	-0.969808	0.741259
NCP1	P16603	3.55322	0.739618
RPL40B	P0CH09	0.219713	0.734932
SEC27	P41811	-1.05445	0.712424
AIM3	P38266	-0.242945	0.70525
SPT5	P27692	-1.00216	0.699072
ACF4	P47129	0.0144271	0.697118
SDS23	P53172	1.49779	0.696907
ETT1	Q08421	-1.12744	0.686822
LEU1	P07264	1.15433	0.68068
PUP3	P25451	-0.347923	0.671583
CPS1	P27614	0.648368	0.667325
PEX14	P53112	-0.87094	0.666828
TDH3	P00359	-0.752375	0.663694
RPL32	P38061	-0.495325	0.658071
MIR1	P23641	0.690979	0.645009
GLT1	Q12680	-0.874098	0.639731
RIP1	P08067	-0.245851	0.639208
TEF1	P02994	0.703208	0.637326
CKS1	P20486	-0.0981411	0.630987
MBF1	O14467	-0.27203	0.627757
DLD3	P39976	-1.50152	0.624434
ERG1	P32476	0.45087	0.617358
RPT5	P33297	-0.286592	0.61651
PFK2	P16862	-0.992432	0.60844
SFP1	P32432	-1.00866	0.608316
EGD1	Q02642	-0.615082	0.607137
RPL2B	P0CX46	0.251665	0.606544
YEF3	P16521	0.663554	0.606475
TEF4	P36008	1.75547	0.605999
COR1	P07256	3.0163	0.598072
RPS29A	P41057	-1.30933	0.593541
VMA10	P48836	-0.193611	0.583028
PTK2	P47116	-0.433148	0.574463
BFR1	P38934	0.245851	0.571717
MPM1	P40364	-0.545993	0.570701
YLR257W	Q06146	0.0259692	0.565734
SNU13	P39990	-0.0201981	0.546786
RXT2	P38255	0.899431	0.54551
RPL30	P14120	1.0941	0.542444
RPL19B	P0CX83	0.26039	0.542237
EFT1	P32324	-0.783321	0.532117
MCR1	P36060	1.49779	0.531118
RPS24A	P0CX31	-0.27203	0.51664
UME1	Q03010	-0.112587	0.509415
CCT8	P47079	-0.158857	0.494171
FPR1	P20081	-0.902607	0.489515
RPS23B	P0CX30	0.406625	0.484266
GPH1	P06738	-0.298253	0.480107
STM1	P39015	-0.468625	0.475264
RPS6B	P0CX38	0.222616	0.465658
RPP2B	P02400	0.931287	0.461338
ECM33	P38248	-0.19651	0.457588
SLA1	P32790	-0.222616	0.450405
LSP1	Q12230	0.383107	0.444029
RPL11B	Q3E757	0.97949	0.442515
TDH2	P00358	0.896257	0.431474
SUB2	Q07478	-1.05774	0.416425
SSA3	P09435	0.746206	0.415246
TKL1	P23254	-0.153069	0.407499
ARP2	P32381	-0.480482	0.401205
PMA1	P05030	2.16332	0.400883
WHI4	Q07655	-0.219713	0.388694
YEL043W	P32618	-0.121258	0.388525
RPL24A	P04449	0.321603	0.371429
GCN20	P43535	0.054829	0.370476
CYB5	P40312	-0.519129	0.36263
DCP2	P53550	0.0346263	0.360643
TIF35	Q04067	-0.327448	0.357962
GLN1	P32288	0.298253	0.355001
RPL12A	P0CX53	0.295337	0.351502
RPL17A	P05740	0.225519	0.351327
PHB1	P40961	-0.0634888	0.351155
SOK2	P53438	0.0952525	0.318354
VMA8	P32610	-0.609048	0.318101
GSP2	P32836	0.19651	0.317336
RPT1	P33299	2.20726	0.312905
SSA1	P10591	-0.00577079	0.312754
MDV1	P47025	-0.836341	0.308403
HSP104	P31539	0.480482	0.30303
AHA1	Q12449	0.439051	0.299465
RPS19A	P07280	0.0779245	0.295574
TUB2	P02557	-0.0519426	0.290918
ATP5	P09457	-0.321603	0.289961
PFK1	P16861	-0.138605	0.288523
TIF1	P10081	0.0461702	0.267111
ASC1	P38011	0.0230836	0.262387
SEC28	P40509	-0.0461702	0.251258
ARG1	P22768	-1.06432	0.249437
PRE5	P40302	0.092364	0.245378
RPL26B	P53221	-0.50127	0.242456
RPS7B	P48164	-0.374301	0.241895
NUP145	P49687	-0.0144271	0.234677
RPS15	Q01855	-0.339144	0.234385
ARO2	P28777	-0.0894758	0.230935
NOP58	Q12499	0.0606021	0.23074
QCR2	P07257	-0.347923	0.229809
JSN1	P47135	-0.406625	0.229341
TIM11	P81449	0.0028854	0.228173
TOM40	P23644	0.36257	0.224794
RPS16B	P0CX52	0.510195	0.221109
CPR6	P53691	0.0721498	0.218697
CST6	P40535	-0.0894758	0.208278
HBT1	Q07653	0.0288549	0.206641
MRC1	P25588	0.245851	0.206144
YPL247C	Q12523	-0.486416	0.197978
NUP60	P39705	0.0201981	0.183534
IMD3	P50095	0.409569	0.181737
ILV1	P00927	1.1577	0.179329
RPT4	P53549	0.654438	0.166526
EDE1	P34216	0.103919	0.163144
LRE1	P25579	0.138605	0.160301
HSF1	P10961	-0.0750371	0.157925
ADH1	P00330	0.374301	0.149137
EMP24	P32803	0.176228	0.144665
SWA2	Q06677	0.0115416	0.144189
RNR4	P49723	0.57295	0.142534
UME6	P39001	0.135713	0.141049
LSM5	P40089	0.231326	0.137682
SMY2	P32909	0.286592	0.131149
MDY2	Q12285	-0.0865877	0.13011
ATP3	P38077	-0.356709	0.119879
PRP5	P21372	-0.0432841	0.113007
RPL27A	P0C2H6	-0.388982	0.107589
GLE2	P40066	0.161751	0.103901
HSP42	Q12329	-0.0115416	0.101562
ENO1	P00924	1.10407	0.099232
RET3	P53600	-0.0201981	0.0962706
BTN2	P53286	-0.170436	0.0853271
RPL28	P02406	-0.242945	0.0747078
NUP116	Q02630	-0.00288539	0.0746103
SDH2	P21801	0.0375122	0.0742605
RPL34B	P40525	0.928092	0.0663911
RPS7A	P26786	-0.19651	0.0662649
TOM70	P07213	0.0432841	0.0657215
POR1	P04840	0.164646	0.0600805
RPL15A	P05748	-0.324525	0.0533026
NPA3	P47122	0.39192	0.0472765
ERG6	P25087	0.666595	0.0459358
RVS161	P25343	-0.492355	0.0418571
TIF3	P34167	0.222616	0.0372104
RSP5	P39940	-0.0461702	0.035644
TIM44	Q01852	-0.0981411	0.0334838
CYC7	P00045	0.330371	0.031529
ATP1	P07251	0.155963	0.031421
FKH2	P41813	-0.0086562	0.0290563
HAA1	Q12753	-0.115477	0.0230988
HSC82	P15108	0.138605	0.0198728
RCN2	Q12044	-0.0692627	0.0162516
SSA4	P22202	0.0346263	0.0161625
RPL23A	P0CX41	-0.245851	0.0137167
RPS8B	P0CX40	-0.915332	0.00884693
PDC1	P06169	-0.225519	0.00858511
PST2	Q12335	0.34207	0.00538417
CPR1	P14832	0.436099	0.00315842
VHS2	P40463	-0.0981411	0.00231854
PIL1	P53252	0.199409	0.00112466
