# Supplementary material for: Mechanosensor-mediated Hsp70 phosphorylation orchestrates the landscape of the heat shock response
Source: Nat Commun. 2025 Dec 13;17:507. doi: 10.1038/s41467-025-67204-7 (PMC12804701; doi:10.1038/s41467-025-67204-7)
Supplement: Supplementary file 6 — Supplementary Data 4 [file 41467_2025_67204_MOESM6_ESM.xlsx]

## Sheet: Sheet1
Supplementary Table 4 Primers for RT-PCR
Primer	Sequence
ACT1 FRWD	5' GTATGTGTAAAGCCGGTTTTG 3'
ACT1 REV	5' CATGATACCTTGGTGTCTTGG 3'
SSA1 FRWD	5' GGTACAACATACTCGTGTGTTGC 3'
SSA1 REV	5' GGAGTGGTTCTGTTACCTTGATCG 3'
LUCIFERASE FRWD	5' CATTAAGAAGGGCCCTGCTCC 3'
LUCIFERASE REV	5' GAAGGCAATGGTGCCAGG 3'
BTN2 FRWD	5' CCATGTGTTTTTGAACAGCTGCC 3'
BTN2 REV	5' GGATAATAGCTCACTGGAGAACTGC 3'
HSP104 FRWD	5' CGCAATTTACAGAAAGGGCTCTAACG 3'
HSP104 REV	5' GGCAGCTAGAATATGTATAGGTTGTAATTGTG 3'
HSP12GFPINTF	CGATGCCGTCGAATATGTTTCCGGTCGTGTCCACGGTGAAGAAGACCCAACCAAGAAGCGGATCCCCGGGTTAATTAA
HSP12GFPINTR	GGAACATCACACATCATAAAGAAAAAACCATGTAACTACAAAGAGTTCCGAAAGATGAATTCGAGCTCGTTTAAAC
HSP12GFPCHKR	GCAACCGCCATGTTTAAGCTGG
HIS3F	CGTGCTGAAAGCGCTTTTAAATC
MKK13HAINTF	GTCAAATGAAAAAAAATGTCAATATGGAAAAATTCGTGAGGAAGTGCTGGAAAGATCGGATCCCCGGGTTAATTAA
MKK13HAINTR	GTCAAGCTGTATAAAGCCATACATTTTAGTTAGGCTATCCTGGGTATGAATCTTGGAATTCGAGCTCGTTTAAAC
MKK1INTCHKR	CTTTGGATCTAAAGCGGCACTTGG
MKK23HACHKR	GCTCCAGTTACTGAAGTGGTAAC
MKK23HAINTF	GTCAACATGGAACGGTTTGTAAAGAAATGCTGGGAAAAGGAAAAGGATGGGATACGGATCCCCGGGTTAATTAA
MKK23HAINTR	CTAGATAATAAAAGAACATCGTTAAACTTATGAATGGTGAAGGAGGAGAAGTCTCGGAATTCGAGCTCGTTTAAAC
HIS3INTCHKF	CGTGCTGAAAGCGCTTTTAAATC
OSTIRCHKF	CCGGAGGAGGTGGTGGAGCAC
OSTIRCHKR	TCCCTCCTCTGTCACTGC
PKC1DegIntF	GTTTAGAGGATTTTCCTTTATGCCAGATGATTTGGATTTAATGGGCAGTGTCGAGCTGAATC
PKC1DegIntr	CTTAGATGTTTTATATAAAATTAAATAAATCATGGCATGACCTTTTCTCCACTAGTGGATCTGATATCATCG
PKCDegChkF	GACATCATCTGCCCAGATGCGAAG
PKCDegChkR	CGAATGTGGTAACAGTGATTCGTCC
