# Supplementary material for: Mechanosensor-mediated Hsp70 phosphorylation orchestrates the landscape of the heat shock response
Source: Nat Commun. 2025 Dec 13;17:507. doi: 10.1038/s41467-025-67204-7 (PMC12804701; doi:10.1038/s41467-025-67204-7)
Supplement: Supplementary file 10 — Source Data [file 41467_2025_67204_MOESM10_ESM.xlsx]

## Sheet: Figure.1
	Figure 1c
	Figure 1d
	Figure 1e
	Figure 1f

## Sheet: Figure.2
	Figure 2b
	Figure 2c
	Figure 2d
	Figure 2e
	Figure 2f

## Sheet: Figure.4
	Sample Name	Target Name	CT	Delta Ct	ddCt	fold change	1/Fold change
	WT	luciferase	16.2452	-5.37319	0	1	1
	WT	luciferase	16.1132	-5.50515	0	1	1
	WT	luciferase	15.8188	-5.79916	0	1	1
	WTHEAT	luciferase	14.0004	-7.61755	-2.24436	0.211047	4.73827
	WTHEAT	luciferase	13.9246	-7.6934	-2.18824	0.219418	4.5575
	WTHEAT	luciferase	14.1891	-7.42893	-1.62977	0.32314	3.09463
	T492A	luciferase	16.6822	-5.1948	0.178394	1.13162	0.883686
	T492A	luciferase	17.8391	-4.03785	1.4673	2.76504	0.361659
	T492A	luciferase	17.8758	-4.0012	1.79796	3.47728	0.287581
	T492HEAT	luciferase	16.0796	-5.79738	-0.424185	0.745259	1.34181
	T492HEAT	luciferase	18.1769	-3.70007	1.80508	3.49449	0.286165
	T492HEAT	luciferase	19.0261	-2.85095	2.94821	7.71791	0.129569
	Sample Name	Target Name	CT	Delta Ct	ddCt	fold change	1/Fold change
	WT	HSP104	19.0217	-3.62762	0	1	1
	WT	HSP104	18.3889	-4.26014	0	1	1
	WT	HSP104	17.8786	-4.77035	0	1	1
	WT_HEAT	HSP104	16.9563	-5.69267	-2.06506	0.238977	4.18451
	WT_HEAT	HSP104	16.2049	-6.44408	-2.18395	0.220073	4.54395
	WT_HEAT	HSP104	16.0347	-6.61428	-1.84393	0.278562	3.58987
	T492	HSP104	19.9012	-3.63584	-0.00822383	0.994316	1.00572
	T492	HSP104	18.4381	-5.09891	-0.838779	0.559117	0.89711
	T492	HSP104	18.273	-5.26397	-0.493616	0.710243	0.8622
	T492_HEAT	HSP104	19.3471	-4.18985	-0.562238	0.677251	1.47656
	T492_HEAT	HSP104	18.9127	-4.62428	-0.364145	0.776929	1.28712
	T492_HEAT	HSP104	18.7557	-4.78133	-0.0109801	0.992418	1.00764
	Sample Name	Target Name	CT	Delta Ct	ddCt	fold change	1/Fold change
	WT	BTN2	26.0805	0.237093	0	1	1
	WT	BTN2	25.9769	0.133906	0	1	1
	WT	BTN2	26.0409	0.206916	0	1	1
	WTHEAT	BTN2	23.4816	-2.35237	-2.58947	0.166147	6.01876
	WTHEAT	BTN2	23.5135	-2.32051	-2.45441	0.182452	5.4809
	WTHEAT	BTN2	23.4776	-2.3564	-2.56331	0.169186	5.91064
	T492	BTN2	24.8349	1.42694	1.18985	2.28129	0.438348
	T492	BTN2	23.7281	0.320134	0.186228	1.13779	0.8789
	T492	BTN2	23.646	0.23804	0.0311235	1.02181	0.978658
	T492HEAT	BTN2	24.9416	1.53358	1.29648	2.45629	0.407117
	T492HEAT	BTN2	23.9896	0.581569	0.447663	1.36383	0.73323
	T492HEAT	BTN2	24.9247	1.51668	1.30977	2.47902	0.403386
	Figure 4d
	Figure 4e
	Figure 4f

## Sheet: Figure.5
		Figure 5d
		Figure 5e
			Minutes at 25˚C
			Time (minutes)	WT			T492A			WT CHX			T492A CHX
			10	1.03881	1.01511	0.946077	0.529168	0.546597	0.547236	0.132777	0.126844	0.173424	0.287113	0.106012	0.133417
			20	1.4999	1.51399	1.3405	1.37779	1.37466	1.2443	0.120776	0.109408	0.143381	0.168294	0.137729	0.193659
			30	3.06658	3.0424	2.71837	2.07455	2.00105	1.82936	0.177614	0.206948	0.375953	0.136915	0.213071	0.503937
			Minutes at 39˚C
			Time (minutes)	WT			T492A			WT CHX			T492A CHX
			10	1.02634	1.04968	0.923982	0.722207	0.752484	0.573201	0.180643	0.0337839	0.0368648	0.16274	0.0393282	0.0365993
			20	1.82485	2.25646	1.9843	1.1063	0.95592	1.10295	0.153879	0.0362661	0.0365299	0.113074	0.0349302	0.0346489
			30	2.54882	2.85951	2.28545	1.81074	1.92797	1.76881	0.122192	0.0265934	0.0269004	0.0839792	0.0279342	0.0298
		Figure 5f
			WT AUG	WT AUG	WT AUG			WT UUG	WT UUG	WT UUG			WT	FUUG
		Substrate1	3782	4048	3710			121	147	135				1.86154	4.59375	4.28718		FUUG/FAUG
																		0.0319937	0.0363142	0.0566231
														FAUG
														58.1846	126.5	75.7143
			WT AUG	WT AUG	WT AUG			WT UUG	WT UUG	WT UUG
		substrate 2	65	32	49			10	71	71
													T492	FUUG
														13.5	15.75	13.8		FUUG/FAUG
			T492 AUG	T492 AUG	T492 AUG			T492A UUG	T492A UUG	T492A UUG								0.118943	0.133475	0.155756
		Substrate1	454	472	443			54	63	69				FAUG
			T492 AUG	T492 AUG	T492 AUG			T492A UUG	T492A UUG	T492A UUG				113.5	118	88.6
		substrate 2	4	4	5			6	4	7

## Sheet: Figure.6
	Figure 6d
		EDC3-mCherry Foci Percentages
		0 min			15 min HS			30 min HS			1 hr Recovery			2 hr Recovery
		WT	T492A		WT	T492A		WT	T492A		WT	T492A		WT	T492A
		57.14	42.1		96.92	90.47		92.06	92.22		42.85	70.77		48.68	62.75
		35.48	55.26		92.31	93.02		89.47	86.15		35.33	88.89		43.42	62.68
		54.05	50		85.39	73.86		82.14	93.18		53.96	59.52		52.63	73.91
		46.15	56.25		79.77	98.03		94.84	100		38.38	69.15		53.85	69.89
		61.36	35.48		94.12	84.11		95.71	72.05		49.56	71.79		52.11	75
		WT	T492A		WT	T492A		30min 46 ˚C			1hr Recovery			2hr Recovery
	Avg	50.836	47.818		89.702	87.898		90.844	88.72		44.016	72.024		50.138	68.846
	St dev	10.2297	8.89051		6.99389	9.31292		5.44913	10.5342		7.7167	10.6148		4.21708	5.91157
			p = 0.6319			p = 0.738			p = 0.6993			p = 0.0014			p = 0.0004
	Figure 6d
		Pab1-GFP Foci Percentages
		0 min			15 min HS			30 min HS			1 hr Recovery			2 hr Recovery
		WT	T492A		WT	T492A		WT	T492A		WT	T492A		WT	T492A
		16.13	3.23		100	88.57		78.125	78.95		64	92.31		61.76	78.125
		19.35	16.67		97.06	85		92.31	91.49		91.22	70.58		61.29	75
		10.53	8.33		97.14	95.13		92	89.58		83.87	72.72		70.45	83.78
		5.45	15.15		88.68	88.24		88.24	88.57		75.75	72.22		85.29	77.5
		4.44	9.09		94.87	97.14		60.53	75.61		60.42	64.52		80	68.42
		0 min			15 min 46			30min 46 ˚C			1hr Recovery			2hr Recovery
	Avg	11.18	10.494		95.55	90.816		82.241	84.84		75.052	74.47		71.758	76.565
	St dev	6.51794	5.45988		4.25059	5.10171		13.425	7.07969		12.9989	10.4943		10.7505	5.57123

## Sheet: Figure 7
		Figure 7b
				WT	PRM5-LACZ
						*1.7	/0.0984
				0HR	0.214	0.3638	36.9575
					0.208	0.3536	35.9213
					0.211	0.3587	36.4394
				30 MIN
					0.502	0.8534	86.6946
					0.55	0.935	84.9841
					0.526	0.8942	90.8394
				2 HRS
					0.523	0.8891	90.3213
					0.545	0.9265	94.1206
					0.534	0.9078	92.221
				4HRS	0.579	0.9843	99.9924
					0.523	0.8891	90.3213
					0.551	0.9367	95.1568
				T492A	PRM5-LACZ
					0.217	0.3689	37.4756
					0.229	0.3893	39.5479
					0.223	0.3791	38.5117
					0.25	0.425	43.1746
					0.281	0.4777	48.5283
					0.2655	0.45135	45.8514
					0.282	0.4794	46.701
					0.279	0.4743	44.1829
					0.2805	0.47685	48.4419
					0.275	0.4675	47.4921
					0.297	0.5049	51.2914
					0.286	0.4862	49.3917
		Figure 7c
				WT	FKS2-LACZ
						*1.7	/0.0984
					0.111	0.1887	19.1695
				0HR	0.121	0.2057	20.8965
					0.116	0.1972	20.033
				30 MIN	0.138	0.2346	23.8324
					0.125	0.2125	21.5873
					0.1315	0.22355	22.7098
				2 HRS	0.139	0.2363	24.0051
					0.143	0.2431	26.6959
					0.141	0.2397	24.3505
				4HRS	0.213	0.3621	36.7848
					0.242	0.4114	41.793
					0.2275	0.38675	39.2889
				T492A	FKS2-LACZ
					0.078	0.1326	13.4705
					0.089	0.1513	15.3702
				0HR	0.0835	0.14195	14.4203
					0.079	0.1343	13.6432
				30 MIN	0.083	0.1411	14.334
					0.081	0.1377	13.9886
					0.088	0.1496	15.1975
				2 HRS	0.089	0.1513	15.3702
					0.0885	0.15045	15.2838
					0.091	0.1557	16.7156
				4HRS	0.092	0.1564	15.8883
					0.0915	0.15555	15.8019
			Figure 7d
			Figure 7e
			Figure 7f
			Figure 7g
			Figure 7h
			Figure 7i

## Sheet: Supplementary Figure 1
	Figure S1

## Sheet: Supplementary Figure 2
	Figure S2b

## Sheet: Supplementary Figure 3
		Figure S3c	Sample Name	Target Name	CT	Delta Ct	ddCt	fold change	1/Fold change
			WT_GPD	Ssa1	23.1498	-3.73791	0	1	1
					25.6754	-1.27447	0	1	1
					24.878	-0.329962	0	1	1
			WT_GPD_HEAT	Ssa1	24.9896	-1.89814	-0.117359	0.921874	1.08475
					25.0071	-1.94284	-0.162062	0.893747	1.11888
					23.9523	-1.25561	0.525173	1.43911	0.694876
			T492A_GPD	Ssa1	23.4692	-1.75982	0.0209638	1.01464	0.985574
					25.4071	-1.48586	0.29492	1.22682	0.815118
					23.9654	-2.24861	-0.467832	0.72305	1.38303
			T492A_GPD_HEAT	Ssa1	24.1134	-1.11559	0.665186	1.58577	0.630607
					24.7434	-2.1496	-0.368818	0.774417	1.29129
					24.7299	-1.48414	0.296635	1.22828	0.814149
		Figure S3d
			Sample Name	Target Name	CT	Delta Ct	ddCt	fold change	1/Fold change
			WT	Ssa1	25.88	-1.00776	0	1	1
					24.7506	-0.907759	0	1	1
					24.2634	-0.944494	0	1	1
			WT_HEAT	Ssa1	25.6238	-1.26393	0.119911	1.08669	0.920223
					24.9945	-1.95537	-0.571527	0.672904	1.4861
					23.8875	-1.32045	0.0633926	1.04492	0.957011
			T492A	Ssa1	20.3303	-4.89873	-3.51488	0.0874813	11.431
					21.6904	-5.20259	-3.81875	0.0708669	14.111
					20.9608	-5.25318	-3.86934	0.0684246	14.6146
			T492A_HEAT	Ssa1	20.1135	-5.11555	-3.7317	0.0752742	13.2848
					21.9926	-4.90044	-3.5166	0.0873773	11.4446
					21.0084	-5.20559	-3.82175	0.0707196	14.1404
		Figure S3a
		Figure S3e

## Sheet: Supplementary Fig 4
	Figure S4a
		Figure S4b
			Minutes at 25˚C
			Time (minutes)	WT GPD			T492A GPD			WT GPD CHX			T492A GPD CHX
			10	0.382048	0.425746	0.44385	0.310288	0.23637	0.267713	0.159129			0.157251
			20	0.296655	0.624413	0.658208	0.512888	0.431851	0.467812	0.166011			0.140894
			30	0.923212	0.835403	1.24139	0.967238	0.649343	0.827749	0.155212			0.152694
			Minutes at 39˚C
			Time (minutes)	WT GPD			T492A GPD			WT GPD CHX			T492A GPD CHX
			10	0.257917	0.288894	0.314302	0.148583	0.140604	0.164618	0.0451911			0.0471105
			20	0.406361	0.447631	0.834145	0.218547	0.406745	0.50498	0.0455582			0.0371925
			30	0.804468	1.03493	1.1606	0.451298	0.416563	0.610873	0.0378283			0.0305016
